# Supplementary material for: The complete chloroplast genome and phylogenetic analysis of Jacobaea maritima (Asteraceae)
Source: Mitochondrial DNA B Resour. 2023 Jul 22;8(7):771–6. doi: 10.1080/23802359.2023.2238937 (PMC10364569; doi:10.1080/23802359.2023.2238937)
Supplement: Supplemental Material [file TMDN_A_2238937_SM9666.xlsx]

## Sheet: misa.anno
Table S2. Distribution regions of SSRs on the chloroplast genomes of J. maritima and J. vulgaris.
ID	SSR type	SSR	start	end	location	Region
Jacobaea maritima (OL960706)	p3	(TTA)4	1871	1882	trnK-UUU-intron1	LSC
	c*	(TT)5(T)10*	10423	10432	IGS(psbM, trnD-GUC)	LSC
	p5	(AATAG)3	11657	11671	IGS(trnE-UUC,rpoB)	LSC
	c*	(T)10(TT)5*	12438	12447	IGS(trnE-UUC,rpoB)	LSC
	c*	(AA)5(A)10*	13118	13127	rpoB	LSC
	c*	(TT)5(T)11*	16388	16398	IGS(rpoB,rpoC2)	LSC
	c*	(A)10(AA)5*	17735	17744	IGS(rpoB,rpoC2)	LSC
	c*	(AA)5(A)10*	18161	18170	IGS(rpoB,rpoC2)	LSC
	c*	(TATA)3(TA)7*	18380	18393	IGS(rpoB,rpoC2)	LSC
	c*	(A)14(AAA)4*(AAAA)3*(AA)7*	24830	24843	IGS(atpI,atpH)	LSC
	c*	(AT)7(ATAT)3*	26368	26379	IGS(atpH,atpF)	LSC
	c*	(AAAA)4(AAA)6*(AAAAAA)3*(AAAAA)3*(AA)9*(A)19*	27740	27758	IGS(atpF,atpA)	LSC
	c*	(A)10(AA)5*	29420	29429	IGS(atpA,trnR-UCU)	LSC
	p2	(TA)5	31273	31282	IGS(trnT-GGU,psbD)	LSC
	p3	(TAA)4	31738	31749	IGS(trnT-GGU,psbD)	LSC
	p3	(TTC)4	34266	34277	psbC	LSC
	c*	(ATAT)3(AT)6*	34458	34469	IGS(psbC,trnS-UGA)	LSC
	c*	(A)10(AA)5*	34854	34863	IGS(trnS-UGA,psbZ)	LSC
	c*	(T)10(TT)5*ag(AA)7(A)14*(AAA)4*(AAAA)3*	41413	41436	IGS(psaA,ycf3)	LSC
	p2	(AT)5	42379	42388	ycf3-intron2	LSC
	p3	(AGA)4	44237	44248	IGS(ycf3,trnS-GGA)	LSC
	c*	(TT)5(T)10*	44369	44378	IGS(ycf3,trnS-GGA)	LSC
	c*	(T)10(TT)5*	44864	44873	IGS(trnS-GGA,rps4)	LSC
	p3	(ATT)4	45512	45523	IGS(rps4,trnT-UGU)	LSC
	c*	(TT)5(T)10*	45768	45777	IGS(rps4,trnT-UGU)	LSC
	c*	(A)15(AAAAA)3*(AAAA)3*(AA)7*(AAA)5*	46175	46189	IGS(trnT-UGU,trnL-UAA)	LSC
	c*	(G)16(GG)8*(GGG)5*(GGGGG)3*(GGGG)4*	49944	49959	IGS(ndhC,trnV-UAC)	LSC
	c*	(TT)10(TTTTT)4*(T)21*(TTTT)5*(TTT)7*(TTTTTT)3*	53972	53989	IGS(atpB,rbcL)	LSC
	c*	(AA)5(A)11*	59715	59725	IGS(ycf4,cemA)	LSC
	p2	(AG)5	62767	62776	IGS(psbJ,psbL)	LSC
	c*	(A)12(AAAA)3*(AA)6*(AAA)4*	64199	64210	IGS(psbE,petL)	LSC
	c*	(TATA)3(TA)6*ttaacataatatttaacatagttaaagataattataaacaaaccaaatcc(TATT)3	66488	66561	IGS(rpl33,rps18)	LSC
	p6	(ACTATA)3	67344	67361	rpl20	LSC
	c*	(T)10(TT)5*acattataaggaaaggaagacaaactcatgtttagt(AA)5(A)11*	69884	69940	clpP-intron1	LSC
	c*	(A)10(AA)5*	72876	72885	psbT(partical:20.00%)	LSC
	c*	(AAAAA)3(A)15*(AA)7*(AAAA)3*(AAA)5*	74004	74018	petB-intron1	LSC
	c*	(TT)5(T)10*	75627	75636	petD-intron1	LSC
	c*	(TTTTT)3(T)17*(TT)8*(TTTT)4*(TTT)5*	76737	76751	rpoA	LSC
	c*	(TTTT)3(TTT)4*(T)14*(TT)7*	79153	79166	IGS(rps8,rpl14)	LSC
	c*	(AAA)4(A)13*(AAAA)3*(AA)6*	79737	79748	IGS(rpl14,rpl16)	LSC
	p4	(TTTC)3	80975	80986	IGS(rpl16,rps3)	LSC
	p4	(TTAT)4	81165	81180	IGS(rpl16,rps3)	LSC
	c*	(TT)5(T)11*	81367	81377	IGS(rpl16,rps3)	LSC
	p3	(TAT)4	82561	82572	IGS(rpl22,rps19)	LSC
	p3	(GAA)4	110915	110926	IGS(ndhF,rps15)	SSC
	c*	(AA)5(A)11*	112816	112826	IGS(ndhF,rps15)	SSC
	c*	(AA)5(A)10*	113052	113061	IGS(ndhF,rps15)	SSC
	c*	(A)11(AA)5*	115079	115088	IGS(ndhF,rps15)	SSC
	p4	(ATTT)3	115444	115455	rps15	SSC
	p4	(GATT)3	117773	117784	ndhA-intron1	SSC
	c*	(TTA)5(ATAA)3*	118415	118440	ndhA-intron1	SSC
	p4	(ATTT)3	120128	120139	IGS(ndhI,ndhG)	SSC
	p4	(TATT)3	123110	123121	ndhD	SSC
	c*	(AA)5(A)10*	124548	124557	IGS(ccsA,trnL-UAG)	SSC
	c*	(T)11(TT)5*	124978	124987	IGS(trnL-UAG,rpl32)	SSC
	p4	(AATT)3	125227	125238	IGS(trnL-UAG,rpl32)	SSC
Jacobaea vulgaris (NC_015543)	p3	(TTA)4	1895	1906	trnK-UUU-intron1	LSC
	c*	(AT)6(ATAT)3*	6393	6404	IGS(rps16,trnQ-UUG)	LSC
	c*	(A)11(AA)5*	6705	6714	IGS(rps16,trnQ-UUG)	LSC
	c*	(T)14(TT)7*(TTT)4*(TTTT)3*	12459	12470	IGS(trnE-UUC,rpoB)	LSC
	c*	(A)10(AA)5*	13143	13152	rpoB	LSC
	c*	(TT)5(T)10*	16413	16422	IGS(rpoB,rpoC2)	LSC
	c*	(AA)5(A)10*	17759	17768	IGS(rpoB,rpoC2)	LSC
	c*	(AA)5(A)10*	18185	18194	IGS(rpoB,rpoC2)	LSC
	c*	(TA)7(TATA)3*	18404	18415	IGS(rpoB,rpoC2)	LSC
	c*	(AAAA)4(AAA)5*(A)17*(AA)8*(AAAAA)3*	24848	24862	IGS(atpI,atpH)	LSC
	c*	(AT)7(ATAT)3*	26389	26400	IGS(atpH,atpF)	LSC
	c*	(TTT)5(TTTT)3*(TTTTT)3*(T)15*(TT)7*tg(AA)5(A)11*	27760	27786	IGS(atpF,atpA)	LSC
	c*	(TATA)3(TA)6*	31311	31322	IGS(trnT-GGU,psbD)	LSC
	p3	(TAA)4	31778	31789	IGS(trnT-GGU,psbD)	LSC
	p3	(TTC)4	34306	34317	psbC	LSC
	c*	(ATAT)3(AT)6*	34498	34509	IGS(psbC,trnS-UGA)	LSC
	c*	(AA)5(A)10*	34901	34910	IGS(trnS-UGA,psbZ)	LSC
	c*	(TT)5(T)10*ag(AAAA)3(AA)6*(AAA)4*(A)13*	41459	41483	IGS(psaA,ycf3)	LSC
	p2	(AT)5	42424	42433	ycf3-intron2	LSC
	p3	(AGA)4	44282	44293	IGS(ycf3,trnS-GGA)	LSC
	p3	(ATT)4	45561	45572	IGS(rps4,trnT-UGU)	LSC
	c*	(AAAA)3(AA)7*(A)14*(AAA)4*	46228	46239	IGS(trnT-UGU,trnL-UAA)	LSC
	c*	(GG)5(G)11*	49996	50006	IGS(ndhC,trnV-UAC)	LSC
	c*	(AA)5(A)10*	53630	53639	IGS(atpB,rbcL)	LSC
	c*	(TTT)6(TT)9*(T)18*(TTTTTT)3*(TTTTT)3*(TTTT)4*	54013	54028	IGS(atpB,rbcL)	LSC
	c*	(T)10(TT)5*	58662	58671	IGS(psaI,ycf4)	LSC
	p2	(AG)5	62825	62834	IGS(psbJ,psbL)	LSC
	c*	(A)11(AA)5*	64247	64256	IGS(psbE,petL)	LSC
	c*	(TA)6(TATA)3*	66536	66547	IGS(rpl33,rps18)	LSC
	c*	(A)11(AA)5*	69969	69978	clpP-intron1	LSC
	c*	(A)10(AA)5*	70312	70321	clpP-intron1	LSC
	c*	(AA)5(A)11*	72916	72926	psbT(partical:18.18%)	LSC
	c*	(AA)5(A)11*	74047	74057	petB-intron1	LSC
	c*	(TT)8(TTTT)4*(T)17*(TTT)5*(TTTTT)3*	76775	76789	rpoA	LSC
	c*	(T)13(TTTT)3*(TT)6*(TTT)4*	79191	79202	IGS(rps8,rpl14)	LSC
	c*	(AA)5(A)10*	79774	79783	IGS(rpl14,rpl16)	LSC
	p4	(TTTC)3	81009	81020	IGS(rpl16,rps3)	LSC
	c*	(TTAT)4(TAT)4*	81199	81225	IGS(rpl16,rps3)	LSC
	c*	(T)10(TT)5*	81396	81405	IGS(rpl16,rps3)	LSC
	p3	(TAT)4	82589	82600	IGS(rpl22,rps19)	LSC
	c*	(T)10(TT)5*	82909	82918	IGS(rps19,rpl2)	IRb
	p3	(GAA)4	107842	107853	ycf1	SSC
	c*	(A)11(AA)5*	109743	109752	ycf1	SSC
	c*	(AA)5(A)10*	109973	109982	ycf1	SSC
	c*	(AA)5(A)11*	112000	112010	ycf1	SSC
	p4	(ATTT)3	112365	112376	rps15	SSC
	c*	(TT)5(T)10*	114539	114548	ndhA-intron1	SSC
	p4	(GATT)3	114695	114706	ndhA-intron1	SSC
	p4	(ATAA)3	115343	115354	ndhA-intron1	SSC
	p4	(ATTT)3	117041	117052	IGS(ndhI, ndhG)	SSC
	p4	(TATT)3	120020	120031	ndhD	SSC
	c*	(A)11(AA)5*	121459	121468	IGS(ccsA,trnL-UAG)	SSC
	c*	(TT)5(T)11*	121890	121900	IGS(trnL-UAG, rpl32)	SSC
	p4	(AATT)3	122139	122150	IGS(trnL-UAG, rpl32)	SSC
	c*	(AA)5(A)10*	123662	123671	IGS(rpl32, ndhF)	SSC
	c*	(AA)5(A)10*	150627	150636	IGS(rpl2-2, trnH-GUG)	IRa
